# Supplementary material for: Improved CO2/CH4 Separation Properties of Cellulose Triacetate Mixed–Matrix Membranes with CeO2@GO Hybrid Fillers
Source: Membranes (Basel). 2021 Oct 11;11(10):777. doi: 10.3390/membranes11100777 (PMC8539915; doi:10.3390/membranes11100777)
Supplement: Supplementary file 1 [file membranes-11-00777-s001.zip]

Archive with 1 entries (1 files):
- membranes-1404427-supplementary.pdf
